# Supplementary material for: Chemical Composition, Antioxidant and Antimicrobial Activity of Some Types of Honey from Banat Region, Romania
Source: Molecules. 2022 Jun 29;27(13):4179. doi: 10.3390/molecules27134179 (PMC9268046; doi:10.3390/molecules27134179)
Supplement: Supplementary file 1 [file molecules-27-04179-s001.zip]

Archive with 1 entries (1 files):
- molecules-1774084-supplementary.pdf
